# Supplementary material for: Alkene Isomerization Catalyzed by a Mn(I) Bisphosphine Borohydride Complex
Source: ACS Catal. 2024 Aug 17;14(17):13174–80. doi: 10.1021/acscatal.4c03364 (PMC11385370; doi:10.1021/acscatal.4c03364)
Supplement: Supplementary file 2 — cs4c03364_si_002.xyz [file cs4c03364_si_002.xyz]

   19
 CH2=CHCH2Ph
scf done:  -348.554724
 C     3.663226     2.242674     3.192838
 C     3.345914     3.636805     3.649179
 H     3.194831     1.438321     3.761641
 C     4.463748     1.941741     2.171274
 H     4.951323     2.717503     1.583181
 H     4.656246     0.911381     1.882817
 H     2.266944     3.815330     3.555774
 H     3.845415     4.354836     2.986191
 C     3.754487     3.896091     5.083834
 C     5.078181     3.694396     5.491571
 C     2.827977     4.346008     6.027851
 C     5.465646     3.943134     6.804971
 C     3.211714     4.595170     7.344767
 C     4.532444     4.394874     7.737655
 H     5.808652     3.335967     4.769626
 H     1.794673     4.504234     5.726849
 H     6.498734     3.783111     7.102499
 H     2.475808     4.945113     8.063997
 H     4.833738     4.587610     8.763687

   71
A
scf done: -1824.736434
Mn     0.968442     1.331986     0.729831
 P     1.570748    -0.424593    -0.765030
 P    -1.173888     0.582658     0.424097
 O     1.856114    -0.163759     3.080872
 O     0.156781     3.433789     2.606118
 C    -0.004393    -1.006533    -1.548871
 H    -0.208585    -0.306513    -2.368237
 H     0.122216    -1.998336    -1.997522
 C     1.449881     0.373841     2.131106
 C     0.444737     2.608988     1.841321
 C    -1.160877    -0.994471    -0.554306
 H    -1.064267    -1.818033     0.157036
 H    -2.117977    -1.128524    -1.070165
 C    -2.158930     1.692013    -0.729584
 H    -1.645593     1.518879    -1.687128
 C    -2.052755     3.184176    -0.418946
 C    -3.621310     1.277653    -0.893000
 H    -3.743208     0.214594    -1.121949
 H    -4.205335     1.499945     0.006048
 H    -4.069064     1.842159    -1.719316
 H    -2.524658     3.440982     0.534277
 H    -2.565965     3.754924    -1.202008
 H    -1.014986     3.523587    -0.385796
 C     2.624354     0.080385    -2.223087
 H     2.218534     1.076954    -2.437620
 C     2.493814    -0.742574    -3.504896
 C     4.085758     0.270227    -1.815174
 H     4.184792     0.851559    -0.893849
 H     4.596896    -0.685979    -1.666444
 H     4.622058     0.807483    -2.606065
 H     2.907768    -1.748737    -3.408980
 H     3.047240    -0.236716    -4.305725
 H     1.455890    -0.832605    -3.838160
 C     2.352102    -1.961666    -0.025222
 H     3.178541    -1.562614     0.578525
 C     2.917591    -2.970479    -1.024051
 C     1.384744    -2.694928     0.907155
 H     0.865917    -2.037587     1.606317
 H     0.632519    -3.243239     0.329374
 H     1.941330    -3.432111     1.497205
 H     2.146658    -3.327193    -1.716030
 H     3.290177    -3.844402    -0.475616
 H     3.749925    -2.576223    -1.609126
 C    -2.336433     0.154922     1.823345
 H    -3.216389    -0.283553     1.333332
 C    -2.782026     1.374615     2.627514
 C    -1.736898    -0.891631     2.760874
 H    -1.432291    -1.806960     2.245599
 H    -0.867792    -0.495115     3.294674
 H    -2.484223    -1.173653     3.511939
 H    -1.933336     1.863811     3.115257
 H    -3.473821     1.055570     3.416087
 H    -3.300248     2.119625     2.018994
 H     2.506787     2.032617     0.518181
 H     0.856130     2.362432    -0.670525
 B     2.005956     2.868883    -0.351602
 H     1.918443     3.998372     0.079877
 H     2.708678     2.808600    -1.336930
 C     5.649428     3.001013     1.357240
 C     5.291208     4.330352     2.014176
 C     5.128093     3.919630     3.475749
 C     4.474148     2.555166     3.320835
 O     5.051434     1.975944     2.152792
 H     6.738519     2.847086     1.340371
 H     5.280399     2.922780     0.327589
 H     4.340087     4.707325     1.620830
 H     6.055336     5.095840     1.853570
 H     4.521321     4.615607     4.061705
 H     6.107489     3.821422     3.958554
 H     3.386210     2.658933     3.189576
 H     4.653651     1.882096     4.166511

71
TSAB
scf done: -1824.706272
Mn     0.976116     1.150324     0.950915
 P     1.594899    -0.515997    -0.586944
 P    -1.156712     0.591761     0.411461
 O     1.587554    -0.419782     3.353018
 O     0.079968     3.324177     2.695606
 C     0.079105    -0.928218    -1.571020
 H     0.001647    -0.151665    -2.341753
 H     0.185188    -1.888246    -2.088868
 C     1.290504     0.152986     2.376822
 C     0.415696     2.465543     1.980690
 C    -1.164310    -0.907211    -0.688632
 H    -1.188484    -1.787749    -0.041707
 H    -2.075136    -0.932254    -1.297198
 C    -2.043670     1.811554    -0.716553
 H    -1.490747     1.665598    -1.656596
 C    -1.887351     3.279236    -0.325171
 C    -3.513633     1.480984    -0.974975
 H    -3.675438     0.437178    -1.261699
 H    -4.133618     1.690125    -0.096792
 H    -3.890931     2.105260    -1.793809
 H    -2.396721     3.511480     0.615218
 H    -2.330983     3.913304    -1.102526
 H    -0.837054     3.561847    -0.220914
 C     2.828992     0.008370    -1.894206
 H     2.538548     1.055604    -2.045132
 C     2.750329    -0.679551    -3.257541
 C     4.256485     0.011259    -1.345827
 H     4.327601     0.530659    -0.385544
 H     4.647296    -1.002749    -1.213041
 H     4.921289     0.526395    -2.049673
 H     3.056500    -1.727701    -3.225438
 H     3.424927    -0.164971    -3.953324
 H     1.746543    -0.633118    -3.689587
 C     2.212590    -2.166558     0.066607
 H     3.048953    -1.878817     0.719117
 C     2.725153    -3.160051    -0.975434
 C     1.159112    -2.864291     0.929118
 H     0.690972    -2.201632     1.658534
 H     0.371905    -3.301143     0.304615
 H     1.627305    -3.688080     1.480871
 H     1.955327    -3.397295    -1.718457
 H     2.993464    -4.099916    -0.476802
 H     3.613590    -2.809237    -1.503497
 C    -2.444272     0.118283     1.687859
 H    -3.320549    -0.207638     1.111465
 C    -2.851705     1.295939     2.571490
 C    -1.987170    -1.047548     2.561908
 H    -1.733431    -1.941757     1.985362
 H    -1.116277    -0.774577     3.165712
 H    -2.794258    -1.323050     3.251587
 H    -2.001926     1.670688     3.150954
 H    -3.619786     0.972276     3.284366
 H    -3.264896     2.131403     2.000511
 H     2.552527     1.528568     0.941312
 H     0.942959     2.056122    -0.372406
 B     2.591841     2.681322     0.333219
 H     2.177214     3.755089     0.688693
 H     3.081916     2.637379    -0.764886
 C     5.069945     3.890622     0.726886
 C     5.631790     4.590253     1.960048
 C     5.447782     3.548594     3.063679
 C     4.130300     2.918785     2.666367
 O     4.209133     2.834005     1.227046
 H     5.841727     3.407916     0.120583
 H     4.473716     4.550663     0.090798
 H     5.045237     5.485879     2.188602
 H     6.672717     4.890799     1.818134
 H     5.411353     3.983655     4.065539
 H     6.248736     2.801959     3.035185
 H     3.276944     3.551924     2.941450
 H     3.969759     1.908233     3.047099

   71
B
scf done: -1824.712898
Mn     0.857095     1.366705     0.714683
 P     1.565496    -0.391126    -0.650958
 P    -1.235997     0.591627     0.353995
 O     1.491875     0.215344     3.339506
 O    -0.117681     3.797403     2.030834
 C     0.057181    -0.972373    -1.557273
 H    -0.107829    -0.250818    -2.365901
 H     0.214827    -1.951493    -2.022929
 C     1.217545     0.632733     2.277684
 C     0.250970     2.833853     1.485386
 C    -1.149425    -0.989696    -0.623303
 H    -1.066294    -1.814394     0.089049
 H    -2.076234    -1.146127    -1.186655
 C    -2.304454     1.609528    -0.821028
 H    -1.804971     1.409046    -1.780458
 C    -2.264519     3.119868    -0.601055
 C    -3.752116     1.130585    -0.929730
 H    -3.839060     0.051130    -1.088469
 H    -4.327900     1.388011    -0.034092
 H    -4.238043     1.624299    -1.779904
 H    -2.715843     3.410886     0.352444
 H    -2.832562     3.617305    -1.396861
 H    -1.244371     3.508790    -0.626382
 C     2.756192     0.130455    -2.005618
 H     2.463936     1.177502    -2.154365
 C     2.622390    -0.574519    -3.355500
 C     4.204956     0.127281    -1.515017
 H     4.314405     0.610007    -0.539332
 H     4.609252    -0.886904    -1.436093
 H     4.835172     0.674471    -2.226068
 H     2.875530    -1.636851    -3.306881
 H     3.309044    -0.107896    -4.072870
 H     1.614262    -0.486235    -3.770389
 C     2.323625    -1.949615     0.077933
 H     3.220846    -1.570381     0.587609
 C     2.749121    -3.023178    -0.923639
 C     1.421518    -2.586944     1.135504
 H     1.039555    -1.865543     1.859724
 H     0.569564    -3.095727     0.671458
 H     1.986855    -3.346993     1.688251
 H     1.900900    -3.374725    -1.521916
 H     3.142011    -3.891966    -0.380623
 H     3.531098    -2.688639    -1.607712
 C    -2.408492     0.128409     1.740011
 H    -3.309106    -0.263887     1.249912
 C    -2.797165     1.346997     2.575432
 C    -1.848452    -0.964841     2.647433
 H    -1.600810    -1.883645     2.108162
 H    -0.951586    -0.627368     3.174567
 H    -2.597751    -1.225362     3.405009
 H    -1.920147     1.790525     3.059431
 H    -3.494995     1.047588     3.366847
 H    -3.285197     2.126106     1.983746
 H     2.488134     1.815124     0.527212
 H     0.627026     1.978763    -0.757638
 B     2.991435     2.957707     0.346054
 H     2.414179     3.958525     0.688488
 H     3.432315     2.988656    -0.777703
 C     5.365937     3.754212     0.988397
 C     5.943087     4.116482     2.349215
 C     5.433029     3.006973     3.270339
 C     4.052331     2.746902     2.718602
 O     4.261205     2.828431     1.276889
 H     6.056260     3.202426     0.347528
 H     4.955226     4.607626     0.445385
 H     5.554820     5.085212     2.677298
 H     7.033205     4.176106     2.316844
 H     5.397677     3.308371     4.319583
 H     6.050642     2.107111     3.184297
 H     3.329812     3.519939     3.003301
 H     3.644054     1.757922     2.923813

   71
TSBC
scf done: -1824.695455
Mn     0.758099     1.288317     0.676680
 P     1.506548    -0.479892    -0.649249
 P    -1.325926     0.484162     0.403054
 O     1.391188     0.251618     3.355882
 O    -0.084697     3.852353     1.829173
 C    -0.014642    -1.150802    -1.460457
 H    -0.218228    -0.491841    -2.312838
 H     0.160016    -2.155719    -1.861631
 C     1.122199     0.615945     2.276092
 C     0.220055     2.829429     1.361225
 C    -1.198095    -1.142742    -0.493300
 H    -1.070573    -1.922590     0.261552
 H    -2.131624    -1.362395    -1.023803
 C    -2.412248     1.426982    -0.814024
 H    -1.915351     1.189749    -1.766235
 C    -2.393299     2.946124    -0.662219
 C    -3.852458     0.920182    -0.889911
 H    -3.922562    -0.166994    -0.996066
 H    -4.426974     1.211699    -0.003933
 H    -4.350498     1.364722    -1.759822
 H    -2.837792     3.272986     0.282982
 H    -2.979200     3.398302    -1.471778
 H    -1.380067     3.349134    -0.719656
 C     2.586330     0.097601    -2.065396
 H     2.105692     1.053285    -2.310414
 C     2.596490    -0.745638    -3.339708
 C     3.999944     0.408525    -1.573838
 H     3.993983     1.059441    -0.692734
 H     4.553449    -0.501630    -1.318681
 H     4.562357     0.925548    -2.359912
 H     3.119808    -1.696543    -3.216129
 H     3.115367    -0.188703    -4.129630
 H     1.586875    -0.958426    -3.703963
 C     2.375054    -1.950307     0.124330
 H     3.209932    -1.485001     0.667525
 C     2.942308    -2.989639    -0.840503
 C     1.476234    -2.642322     1.150044
 H     1.005251    -1.941598     1.843218
 H     0.687992    -3.220509     0.655226
 H     2.071540    -3.347436     1.742048
 H     2.168345    -3.392072    -1.503788
 H     3.350775    -3.832384    -0.268988
 H     3.751096    -2.594084    -1.458110
 C    -2.475527     0.071533     1.820327
 H    -3.386511    -0.331824     1.359738
 C    -2.839492     1.326461     2.612212
 C    -1.908314    -0.992184     2.758216
 H    -1.684648    -1.935110     2.250960
 H    -0.997174    -0.646871     3.254330
 H    -2.645074    -1.212633     3.540240
 H    -1.949313     1.781679     3.060938
 H    -3.524608     1.066379     3.428031
 H    -3.332102     2.084326     1.997117
 H     2.809146     3.474448    -0.366201
 H     0.538804     1.895255    -0.798328
 B     3.676207     4.253965    -0.019805
 H     3.236830     5.207168     0.601404
 H     4.415265     4.575922    -0.927488
 C     5.798291     4.076648     1.477540
 C     5.944053     3.584267     2.910939
 C     5.069168     2.329137     2.955282
 C     3.919773     2.718826     2.057140
 O     4.580434     3.434132     0.977834
 H     6.603827     3.750979     0.816029
 H     5.664551     5.157302     1.395420
 H     5.558282     4.334073     3.608113
 H     6.988129     3.385848     3.162994
 H     4.730512     2.082245     3.963980
 H     5.598227     1.464966     2.540173
 H     3.215578     3.401440     2.546216
 H     3.377594     1.890476     1.595832

   71
C
scf done: -1824.695578
Mn     0.753973     1.263833     0.712518
 P     1.506370    -0.493920    -0.623015
 P    -1.329512     0.465065     0.417915
 O     1.377267     0.193426     3.380860
 O    -0.100715     3.820210     1.873458
 C    -0.010611    -1.186258    -1.424671
 H    -0.216118    -0.543014    -2.288644
 H     0.172127    -2.196319    -1.809136
 C     1.104978     0.568459     2.305950
 C     0.210905     2.799784     1.404647
 C    -1.196446    -1.170711    -0.460824
 H    -1.067846    -1.941252     0.303353
 H    -2.128228    -1.399058    -0.990753
 C    -2.395052     1.403303    -0.820352
 H    -1.883929     1.161693    -1.763927
 C    -2.376052     2.923088    -0.673968
 C    -3.834720     0.898358    -0.916233
 H    -3.904846    -0.189255    -1.017604
 H    -4.422344     1.195519    -0.040792
 H    -4.318514     1.339042    -1.796084
 H    -2.839545     3.254112     0.260589
 H    -2.944074     3.373457    -1.497131
 H    -1.360932     3.323813    -0.711570
 C     2.558652     0.094580    -2.053777
 H     2.027284     1.016079    -2.324074
 C     2.618503    -0.779031    -3.306040
 C     3.950730     0.494265    -1.566227
 H     3.903513     1.188201    -0.719456
 H     4.540925    -0.375946    -1.258657
 H     4.499655     0.995927    -2.371584
 H     3.216268    -1.682321    -3.165985
 H     3.083258    -0.204286    -4.116591
 H     1.624419    -1.079312    -3.651209
 C     2.394488    -1.949288     0.156161
 H     3.203779    -1.469503     0.724739
 C     3.011033    -2.965613    -0.802475
 C     1.484939    -2.670818     1.151899
 H     0.982772    -1.987836     1.841082
 H     0.720686    -3.258480     0.631103
 H     2.079653    -3.370549     1.750764
 H     2.265726    -3.376609    -1.492778
 H     3.420817    -3.805743    -0.228060
 H     3.828919    -2.544909    -1.390875
 C    -2.497880     0.067928     1.824250
 H    -3.403243    -0.337911     1.354724
 C    -2.870969     1.329195     2.601621
 C    -1.944764    -0.989258     2.777858
 H    -1.715493    -1.936359     2.280987
 H    -1.039966    -0.641398     3.283685
 H    -2.692389    -1.202720     3.551423
 H    -1.986703     1.786797     3.059383
 H    -3.567530     1.075621     3.409748
 H    -3.354413     2.082951     1.974386
 H     2.803682     3.904805    -0.379256
 H     0.575554     1.909132    -0.752470
 B     3.762446     4.541618     0.010916
 H     3.451078     5.490260     0.711381
 H     4.531087     4.840315    -0.880056
 C     5.862595     3.986116     1.446928
 C     5.957462     3.384845     2.842229
 C     4.933364     2.247902     2.818236
 C     3.833605     2.836509     1.967268
 O     4.566670     3.540846     0.928847
 H     6.612439     3.604003     0.751065
 H     5.869622     5.077968     1.437646
 H     5.673766     4.128307     3.593146
 H     6.970650     3.042176     3.063661
 H     4.574929     1.976528     3.813730
 H     5.347005     1.355033     2.337727
 H     3.219102     3.561858     2.512141
 H     3.193242     2.110446     1.461250

   19
 E-CH3CH=CHPh
scf done:  -348.566008
 H     1.497095     1.564932     1.502556
 C     2.954794     2.075299     2.992142
 C     2.919463     2.763930     4.141418
 H     3.612044     1.210323     2.899331
 C     2.140411     2.407335     1.788116
 H     1.505430     3.282517     1.956013
 H     2.782562     2.609395     0.920995
 H     2.251277     3.624477     4.202252
 C     3.688743     2.496709     5.362687
 C     3.508238     3.340503     6.469733
 C     4.602495     1.436039     5.487315
 C     4.208280     3.137345     7.655266
 C     5.301365     1.232798     6.670673
 C     5.109679     2.081478     7.761963
 H     2.805129     4.166878     6.392606
 H     4.769016     0.762156     4.651526
 H     4.048567     3.806258     8.496802
 H     6.002596     0.405533     6.743224
 H     5.658415     1.918693     8.685382


   73
 D
scf done: -1914.463835
Mn    -0.685326     0.780443    -0.541547
 P     1.445533    -0.176140    -1.140156
 P    -1.248390    -1.356692     0.058259
 O    -0.353549     1.633999     2.253311
 O    -3.479920     1.629714    -0.468884
 C     1.161639    -2.010495    -1.103423
 H     0.661221    -2.264491    -2.044134
 H     2.108381    -2.559860    -1.088618
 C    -0.417566     1.290481     1.138485
 C    -2.379685     1.246454    -0.477668
 C     0.276699    -2.402862     0.070908
 H     0.793406    -2.214439     1.015213
 H     0.029941    -3.470289     0.042329
 C    -2.302745    -2.315388    -1.173353
 H    -1.597289    -2.437127    -2.007767
 C    -3.513158    -1.557219    -1.712143
 C    -2.726168    -3.706496    -0.702140
 H    -1.908931    -4.280650    -0.254619
 H    -3.541639    -3.651611     0.027256
 H    -3.098398    -4.282141    -1.557857
 H    -4.258017    -1.368642    -0.932403
 H    -4.000271    -2.158596    -2.489331
 H    -3.233593    -0.600672    -2.158765
 C     2.009258     0.101761    -2.920820
 H     1.058081     0.318404    -3.423832
 C     2.628731    -1.097999    -3.641440
 C     2.910014     1.329148    -3.073238
 H     2.507279     2.219539    -2.583855
 H     3.910872     1.151259    -2.666869
 H     3.029391     1.563618    -4.137606
 H     3.564047    -1.431206    -3.183644
 H     2.856976    -0.809409    -4.675001
 H     1.952612    -1.955190    -3.690647
 C     3.013161     0.057549    -0.118468
 H     3.266214     1.113575    -0.283614
 C     4.222948    -0.781986    -0.528102
 C     2.751025    -0.125836     1.376426
 H     1.896340     0.453417     1.730830
 H     2.576086    -1.178744     1.623534
 H     3.631669     0.194417     1.946226
 H     4.028273    -1.855247    -0.426860
 H     5.066769    -0.546135     0.132391
 H     4.550902    -0.591304    -1.551796
 C    -2.034249    -1.737577     1.718210
 H    -2.411838    -2.763261     1.632504
 C    -3.218736    -0.814544     2.001245
 C    -1.042930    -1.709724     2.881994
 H    -0.296710    -2.506197     2.814797
 H    -0.520602    -0.751858     2.956728
 H    -1.589286    -1.857884     3.821469
 H    -2.887916     0.217315     2.156594
 H    -3.729520    -1.140051     2.915402
 H    -3.954778    -0.813320     1.192634
 H     1.931953     2.740158    -0.483463
 H    -1.422755     2.483492    -2.481307
 C    -0.205035     2.941609    -0.763910
 C     1.161037     3.510604    -0.416131
 H    -1.030600     3.471488    -0.290168
 C    -0.461885     2.334291    -1.995737
 H    -0.930916     0.079293    -1.934466
 H     0.357848     2.170153    -2.687944
 H     1.404982     4.250206    -1.195007
 C     1.269405     4.210668     0.916672
 C     2.261912     3.858404     1.835872
 C     0.412996     5.270256     1.241836
 C     2.391977     4.533314     3.048667
 C     0.535009     5.944132     2.454301
 C     1.525933     5.577497     3.364421
 H     2.941375     3.042806     1.597872
 H    -0.355028     5.577066     0.534887
 H     3.171026     4.240550     3.748073
 H    -0.141131     6.763136     2.686314
 H     1.623835     6.104766     4.309589

   73
 TSDE
scf done: -1914.455699
Mn    -0.748223     0.812020    -0.313887
 P     1.466252    -0.028224    -0.934969
 P    -1.212894    -1.384339     0.060879
 O    -0.295677     1.801985     2.411896
 O    -3.539157     1.498985     0.198012
 C     1.143128    -1.824181    -1.279297
 H     0.588966    -1.864836    -2.222982
 H     2.072720    -2.380964    -1.427511
 C    -0.401491     1.363289     1.333846
 C    -2.437397     1.175757    -0.009125
 C     0.300534    -2.430424    -0.168190
 H     0.858205    -2.448728     0.772302
 H     0.024981    -3.465266    -0.401794
 C    -2.338398    -2.219251    -1.202899
 H    -1.655560    -2.316689    -2.059972
 C    -3.522558    -1.377109    -1.670358
 C    -2.804686    -3.621027    -0.811206
 H    -1.988359    -4.265245    -0.469273
 H    -3.562259    -3.586025    -0.020922
 H    -3.263607    -4.110321    -1.678724
 H    -4.245948    -1.199335    -0.868826
 H    -4.048460    -1.903510    -2.476278
 H    -3.203936    -0.406778    -2.059162
 C     2.289818     0.555276    -2.552767
 H     1.535486     1.218198    -2.989040
 C     2.558166    -0.544827    -3.581750
 C     3.558087     1.391731    -2.366914
 H     3.443461     2.210335    -1.650783
 H     4.406943     0.781122    -2.043471
 H     3.829329     1.840870    -3.329645
 H     3.281917    -1.282500    -3.219970
 H     2.979424    -0.089944    -4.486577
 H     1.650674    -1.075244    -3.881472
 C     2.927104    -0.078988     0.257818
 H     3.416656     0.887351     0.089906
 C     3.938184    -1.183995    -0.050053
 C     2.536952    -0.125174     1.732599
 H     1.923444     0.726893     2.027192
 H     1.993653    -1.039637     1.989552
 H     3.446690    -0.106016     2.345910
 H     3.549703    -2.167516     0.236903
 H     4.853937    -1.016715     0.530011
 H     4.219411    -1.230205    -1.105990
 C    -1.859632    -1.998713     1.709309
 H    -1.968883    -3.084068     1.587732
 C    -3.227159    -1.410537     2.051219
 C    -0.883094    -1.751069     2.857092
 H     0.080057    -2.247714     2.709707
 H    -0.697960    -0.683795     3.007309
 H    -1.311155    -2.145476     3.786866
 H    -3.165534    -0.329892     2.214924
 H    -3.600722    -1.862402     2.978072
 H    -3.973057    -1.591394     1.272379
 H     1.611182     2.957266    -1.253572
 H    -1.922691     2.137222    -2.397780
 C    -0.515543     2.865027    -0.919684
 C     0.804669     3.615831    -0.925868
 H    -1.312006     3.427330    -0.431549
 C    -0.899450     2.075298    -2.031046
 H    -0.986017     0.386417    -1.811830
 H    -0.184054     1.951452    -2.842512
 H     0.732905     4.412713    -1.684388
 C     1.186779     4.268272     0.379152
 C     2.333062     3.881137     1.079205
 C     0.409856     5.307183     0.907664
 C     2.690993     4.502051     2.275465
 C     0.758738     5.927047     2.104591
 C     1.902356     5.525577     2.795099
 H     2.956915     3.084812     0.678948
 H    -0.476677     5.638206     0.370260
 H     3.588419     4.185037     2.800983
 H     0.140862     6.731239     2.496256
 H     2.178324     6.011843     3.726997

   73
 E
scf done: -1914.469639
Mn    -0.606369     0.797630     0.018353
 P     1.554864    -0.108698    -0.769011
 P    -1.199576    -1.422205     0.112083
 O     0.177224     1.505316     2.730017
 O    -3.230044     1.654107     0.962885
 C     1.110600    -1.823667    -1.329730
 H     0.550359    -1.703959    -2.264714
 H     2.002661    -2.411530    -1.566673
 C    -0.087184     1.158001     1.640592
 C    -2.205857     1.260278     0.564819
 C     0.236415    -2.523724    -0.299390
 H     0.798377    -2.717925     0.618194
 H    -0.111931    -3.492434    -0.675311
 C    -2.406676    -1.992204    -1.219941
 H    -1.765708    -1.980521    -2.114413
 C    -3.559227    -1.023296    -1.478102
 C    -2.933048    -3.415390    -1.038219
 H    -2.138281    -4.145127    -0.853904
 H    -3.647333    -3.476984    -0.210399
 H    -3.460528    -3.731080    -1.946434
 H    -4.240129    -0.957202    -0.624005
 H    -4.145651    -1.370801    -2.337455
 H    -3.205952    -0.014090    -1.702863
 C     2.393828     0.612018    -2.315596
 H     1.620336     1.272061    -2.722714
 C     2.741516    -0.384696    -3.423369
 C     3.609976     1.487457    -2.002956
 H     3.433205     2.203928    -1.195390
 H     4.483220     0.887180    -1.729463
 H     3.877920     2.062809    -2.896878
 H     3.489926    -1.118918    -3.110052
 H     3.161487     0.165411    -4.274489
 H     1.866973    -0.927558    -3.791240
 C     3.014349    -0.379570     0.391990
 H     3.488564     0.609715     0.419139
 C     4.037131    -1.391830    -0.125558
 C     2.639167    -0.736430     1.828544
 H     1.971591    -0.007025     2.286005
 H     2.170527    -1.722767     1.895112
 H     3.553059    -0.774387     2.434493
 H     3.645410    -2.413482    -0.069879
 H     4.934316    -1.356601     0.504387
 H     4.351830    -1.208275    -1.155253
 C    -1.843411    -2.205520     1.687011
 H    -1.954944    -3.272258     1.450586
 C    -3.203772    -1.657146     2.112118
 C    -0.849162    -2.073838     2.838661
 H     0.120023    -2.529346     2.617756
 H    -0.680176    -1.025591     3.102987
 H    -1.251794    -2.579311     3.724852
 H    -3.142674    -0.595159     2.368359
 H    -3.549661    -2.191672     3.005077
 H    -3.969882    -1.775327     1.341435
 H     1.554269     2.968366    -1.376194
 H    -2.014765     2.011401    -2.290481
 C    -0.522923     2.674906    -0.820489
 C     0.688850     3.567016    -1.085480
 H    -1.328665     3.317604    -0.449585
 C    -0.987427     1.826596    -1.962244
 H    -1.012045     0.680049    -1.724985
 H    -0.325767     1.841967    -2.834016
 H     0.471286     4.233540    -1.937230
 C     1.056853     4.432266     0.092351
 C     2.063138     4.056950     0.989442
 C     0.377986     5.633943     0.329462
 C     2.384655     4.855246     2.085866
 C     0.691000     6.433852     1.426468
 C     1.698102     6.047161     2.309671
 H     2.601820     3.126116     0.824493
 H    -0.401275     5.949096    -0.362020
 H     3.174557     4.545863     2.765899
 H     0.152601     7.364414     1.588162
 H     1.948568     6.671980     3.162875

   73
 TSEF
scf done: -1914.448921
Mn    -0.217724     0.829168     0.239984
 P     1.753272    -0.230253    -0.706215
 P    -1.111104    -1.261201     0.293782
 O     0.974359     1.030289     2.890503
 O    -2.494715     2.172013     1.465868
 C     1.041597    -1.798599    -1.402542
 H     0.485357    -1.509166    -2.302936
 H     1.832849    -2.484857    -1.723178
 C     0.501300     0.840160     1.834735
 C    -1.622754     1.594239     0.950305
 C     0.103917    -2.480215    -0.406286
 H     0.671558    -2.905002     0.424792
 H    -0.424642    -3.310696    -0.887395
 C    -2.492840    -1.432596    -0.975541
 H    -1.931621    -1.371368    -1.919862
 C    -3.509545    -0.292490    -0.972815
 C    -3.208745    -2.782782    -0.936890
 H    -2.522142    -3.635047    -0.935807
 H    -3.854081    -2.866572    -0.056000
 H    -3.849981    -2.881948    -1.820816
 H    -4.126098    -0.294769    -0.068830
 H    -4.185267    -0.403896    -1.829400
 H    -3.032868     0.687046    -1.048339
 C     2.664362     0.550733    -2.160214
 H     1.895273     1.201947    -2.584449
 C     3.107750    -0.382039    -3.287745
 C     3.797289     1.471791    -1.700280
 H     3.494427     2.125404    -0.875450
 H     4.683205     0.918661    -1.376137
 H     4.103045     2.115438    -2.533395
 H     3.862016    -1.108429    -2.975084
 H     3.546364     0.217881    -4.094921
 H     2.266402    -0.933913    -3.717062
 C     3.166207    -0.797776     0.408865
 H     3.608426     0.152667     0.737721
 C     4.245622    -1.621139    -0.297154
 C     2.736745    -1.566228     1.659323
 H     1.910597    -1.104563     2.196265
 H     2.458460    -2.595699     1.412329
 H     3.588112    -1.623503     2.348295
 H     3.837051    -2.555029    -0.699021
 H     5.017508    -1.896627     0.431991
 H     4.743681    -1.091516    -1.109514
 C    -1.755655    -2.119645     1.822535
 H    -2.096311    -3.106066     1.481103
 C    -2.940045    -1.373473     2.433510
 C    -0.670777    -2.325554     2.876703
 H     0.177993    -2.907225     2.507694
 H    -0.293981    -1.369515     3.253015
 H    -1.095961    -2.871201     3.727568
 H    -2.653588    -0.364052     2.747354
 H    -3.290010    -1.909357     3.323770
 H    -3.786068    -1.288769     1.746978
 H     1.589628     3.019589    -1.529159
 H    -1.637433     1.084384    -2.636559
 C    -0.480425     2.349096    -1.275524
 C     0.595032     3.445083    -1.361404
 H    -1.407665     2.899189    -1.049669
 C    -0.733479     1.703682    -2.642680
 H     0.079841     1.060217    -2.994884
 H    -0.884157     2.468285    -3.426486
 H     0.386072     4.086796    -2.237304
 C     0.640228     4.327082    -0.139554
 C     1.583306     4.127598     0.875190
 C    -0.291432     5.360098     0.023388
 C     1.596143     4.929201     2.016128
 C    -0.286708     6.162409     1.162547
 C     0.658370     5.949139     2.165657
 H     2.319668     3.333718     0.767090
 H    -1.026834     5.539420    -0.758809
 H     2.341976     4.757371     2.788380
 H    -1.018075     6.960383     1.264646
 H     0.667423     6.576795     3.052813

   73
 F
scf done: -1914.454607
Mn     0.030396     0.926664     0.397131
 P     1.873336    -0.227163    -0.663730
 P    -1.070358    -1.062853     0.301359
 O     1.189855     0.818988     3.081738
 O    -2.271652     2.258766     1.608916
 C     1.069642    -1.727827    -1.396615
 H     0.563083    -1.386336    -2.307162
 H     1.817074    -2.468588    -1.702763
 C     0.733652     0.730360     2.006385
 C    -1.364378     1.718819     1.115124
 C     0.056153    -2.348012    -0.435597
 H     0.569694    -2.850517     0.386767
 H    -0.536987    -3.112310    -0.950101
 C    -2.504895    -1.169923    -0.917083
 H    -1.971966    -1.138783    -1.877998
 C    -3.463360     0.018379    -0.884669
 C    -3.287241    -2.482360    -0.862317
 H    -2.645609    -3.368969    -0.879947
 H    -3.917354    -2.537324     0.031724
 H    -3.952304    -2.545094    -1.732047
 H    -4.062611     0.035756     0.030701
 H    -4.161054    -0.051553    -1.728169
 H    -2.938294     0.971991    -0.960457
 C     2.767284     0.580575    -2.107002
 H     1.980692     1.209637    -2.532394
 C     3.243867    -0.330119    -3.238861
 C     3.865088     1.531579    -1.625252
 H     3.512993     2.197819    -0.830133
 H     4.745436     1.002774    -1.249084
 H     4.195370     2.161902    -2.459285
 H     4.034804    -1.019365    -2.935396
 H     3.644225     0.290631    -4.050227
 H     2.425017    -0.921246    -3.659647
 C     3.280005    -0.895832     0.400051
 H     3.708055     0.016384     0.839270
 C     4.384493    -1.638882    -0.353698
 C     2.809863    -1.790738     1.547039
 H     1.963776    -1.383191     2.098176
 H     2.537478    -2.785829     1.179387
 H     3.634125    -1.926520     2.257412
 H     3.988199    -2.505684    -0.894414
 H     5.117401    -2.018514     0.369033
 H     4.926475    -1.013268    -1.063628
 C    -1.731889    -1.940644     1.820580
 H    -2.150842    -2.881928     1.441765
 C    -2.849196    -1.146820     2.495321
 C    -0.657106    -2.288132     2.847092
 H     0.141666    -2.912134     2.437900
 H    -0.205007    -1.390249     3.277448
 H    -1.118052    -2.849437     3.668972
 H    -2.481564    -0.187413     2.873699
 H    -3.235285    -1.712791     3.351585
 H    -3.690774    -0.946687     1.827668
 H     1.464233     2.925154    -1.602828
 H    -1.526461     0.733162    -2.793904
 C    -0.534853     2.053306    -1.365262
 C     0.433413     3.256598    -1.431493
 H    -1.517901     2.511958    -1.171118
 C    -0.674525     1.420101    -2.751416
 H     0.200648     0.847122    -3.076323
 H    -0.850669     2.182688    -3.531662
 H     0.170628     3.879748    -2.304834
 C     0.415454     4.135816    -0.206455
 C     1.325288     3.944234     0.841095
 C    -0.529655     5.160169    -0.075102
 C     1.286075     4.737660     1.987072
 C    -0.573251     5.958411     1.066247
 C     0.334106     5.748796     2.104409
 H     2.077426     3.161193     0.753954
 H    -1.237490     5.335726    -0.883087
 H     2.004609     4.569608     2.785574
 H    -1.313592     6.750908     1.143183
 H     0.304797     6.373857     2.992885

   73
 TSFG
scf done: -1914.453342
Mn     0.153049     0.859007     0.470334
 P     1.908382    -0.320333    -0.696118
 P    -1.025997    -1.076877     0.326861
 O     1.419425     0.660025     3.102353
 O    -2.056319     2.214636     1.822050
 C     1.026945    -1.750063    -1.476191
 H     0.498956    -1.348791    -2.348892
 H     1.731401    -2.504811    -1.843687
 C     0.919147     0.606619     2.044039
 C    -1.184235     1.670849     1.271918
 C     0.028278    -2.371112    -0.499310
 H     0.554936    -2.919546     0.284858
 H    -0.609816    -3.095982    -1.016932
 C    -2.493438    -1.076108    -0.856830
 H    -1.982469    -1.017057    -1.828311
 C    -3.409037     0.140962    -0.746984
 C    -3.319650    -2.362641    -0.842509
 H    -2.710620    -3.268795    -0.919480
 H    -3.928061    -2.439487     0.064854
 H    -4.008655    -2.361111    -1.695724
 H    -3.986764     0.136305     0.182308
 H    -4.127422     0.133163    -1.575863
 H    -2.852095     1.078247    -0.792567
 C     2.807375     0.549899    -2.102610
 H     2.058276     1.269394    -2.443700
 C     3.176191    -0.299309    -3.318841
 C     3.989772     1.377656    -1.592166
 H     3.725495     1.983862    -0.718454
 H     4.850317     0.761224    -1.318077
 H     4.319413     2.064887    -2.380111
 H     3.912612    -1.074702    -3.095090
 H     3.607523     0.349276    -4.091608
 H     2.299125    -0.785081    -3.757229
 C     3.316156    -1.099299     0.288005
 H     3.814789    -0.225237     0.729949
 C     4.340908    -1.881893    -0.535618
 C     2.849422    -1.996933     1.434144
 H     2.049224    -1.559915     2.029604
 H     2.510741    -2.968061     1.057865
 H     3.694899    -2.191227     2.104913
 H     3.873076    -2.716071    -1.070451
 H     5.088920    -2.313709     0.140848
 H     4.878317    -1.271556    -1.262068
 C    -1.677378    -1.997463     1.824275
 H    -2.126778    -2.914436     1.421117
 C    -2.759638    -1.204153     2.554736
 C    -0.585650    -2.404216     2.810160
 H     0.185550    -3.034350     2.359622
 H    -0.098738    -1.530814     3.253543
 H    -1.038104    -2.978856     3.627496
 H    -2.361583    -0.266733     2.956590
 H    -3.136814    -1.791710     3.400359
 H    -3.613089    -0.962309     1.916598
 H     1.658037     2.745416    -0.907915
 H    -1.473430     0.900299    -2.737455
 C    -0.411793     2.034237    -1.215135
 C     0.660625     3.153615    -1.123566
 H    -1.365850     2.544738    -1.015312
 C    -0.559129     1.496662    -2.639460
 H     0.262035     0.856211    -2.976768
 H    -0.639044     2.314074    -3.378368
 H     0.751298     3.642718    -2.108791
 C     0.371344     4.216512    -0.092953
 C     1.070019     4.264670     1.118785
 C    -0.617221     5.182246    -0.320715
 C     0.785783     5.235461     2.078754
 C    -0.905561     6.155121     0.633414
 C    -0.206010     6.184379     1.840053
 H     1.848796     3.528229     1.311339
 H    -1.164777     5.171345    -1.261251
 H     1.342367     5.250891     3.012598
 H    -1.675247     6.896474     0.433374
 H    -0.428814     6.944138     2.584398

   73
 G
scf done: -1914.469355
Mn     0.206465     0.793119     0.594001
 P     1.870613    -0.333526    -0.717354
 P    -1.007264    -1.119484     0.330045
 O     1.691973     0.473900     3.093528
 O    -1.900470     1.957458     2.260382
 C     0.991261    -1.726065    -1.559371
 H     0.457433    -1.282263    -2.408377
 H     1.691636    -2.463954    -1.966979
 C     1.114312     0.496770     2.073260
 C    -1.070784     1.496046     1.582823
 C    -0.000422    -2.382816    -0.602342
 H     0.529442    -2.988480     0.136629
 H    -0.664384    -3.061911    -1.147522
 C    -2.520203    -1.045309    -0.794253
 H    -2.045029    -0.879940    -1.771952
 C    -3.460463     0.130872    -0.539235
 C    -3.324042    -2.343892    -0.875262
 H    -2.707715    -3.227387    -1.067101
 H    -3.892753    -2.522024     0.043530
 H    -4.049156    -2.271218    -1.694945
 H    -4.039471    -0.000099     0.379895
 H    -4.179095     0.210548    -1.364104
 H    -2.921679     1.076020    -0.466869
 C     2.716900     0.620606    -2.099271
 H     1.931422     1.309721    -2.421824
 C     3.120868    -0.165279    -3.347190
 C     3.856767     1.488857    -1.561313
 H     3.558057     2.059079    -0.674746
 H     4.740787     0.902785    -1.294830
 H     4.162886     2.209014    -2.329170
 H     3.911638    -0.895142    -3.161218
 H     3.493969     0.535531    -4.104533
 H     2.270762    -0.694553    -3.788151
 C     3.311298    -1.143049     0.189342
 H     3.785234    -0.293135     0.700029
 C     4.355333    -1.827785    -0.694204
 C     2.871098    -2.143149     1.258202
 H     2.069387    -1.771181     1.894105
 H     2.544556    -3.084049     0.802170
 H     3.725558    -2.378866     1.903767
 H     3.906790    -2.614907    -1.310705
 H     5.104208    -2.309499    -0.053306
 H     4.889982    -1.141951    -1.352289
 C    -1.610046    -2.145418     1.784117
 H    -2.026498    -3.056081     1.332944
 C    -2.714554    -1.449573     2.578064
 C    -0.488421    -2.560901     2.731881
 H     0.291430    -3.147739     2.240095
 H    -0.017897    -1.691315     3.201372
 H    -0.906062    -3.182799     3.533050
 H    -2.357324    -0.518319     3.028439
 H    -3.044422    -2.103901     3.394076
 H    -3.592809    -1.216074     1.972014
 H     1.204176     2.194124     0.421516
 H    -1.643255     1.215116    -2.655132
 C    -0.562590     1.975202    -0.953394
 C     0.615967     2.747654    -0.442934
 H    -1.484206     2.476152    -0.642453
 C    -0.676985     1.686780    -2.441048
 H     0.088294     1.011292    -2.834151
 H    -0.640501     2.603440    -3.052528
 H     1.407025     2.815983    -1.196765
 C     0.357173     4.120476     0.131907
 C     0.593639     4.425315     1.474918
 C    -0.121946     5.135307    -0.707478
 C     0.355690     5.706936     1.971245
 C    -0.359217     6.415316    -0.215770
 C    -0.121904     6.706636     1.128058
 H     0.961219     3.646827     2.140447
 H    -0.307850     4.916743    -1.756774
 H     0.543566     5.921689     3.020202
 H    -0.730807     7.188880    -0.883072
 H    -0.308889     7.705535     1.512865

   73
 TSGH
scf done: -1914.455018
Mn     0.176042     0.892751     0.535987
 P     1.877472    -0.276808    -0.682595
 P    -1.065570    -1.047359     0.217914
 O     1.479188     0.505397     3.110606
 O    -1.938086     2.107866     2.160557
 C     1.057997    -1.708388    -1.523887
 H     0.581064    -1.305442    -2.425248
 H     1.786507    -2.458480    -1.852810
 C     0.954282     0.538367     2.063672
 C    -1.110230     1.638287     1.486599
 C     0.006418    -2.332641    -0.609679
 H     0.489861    -2.909055     0.182582
 H    -0.618026    -3.034845    -1.172118
 C    -2.547457    -1.082275    -0.952468
 H    -2.049297    -0.954861    -1.923162
 C    -3.533972     0.071708    -0.781030
 C    -3.310265    -2.407182    -0.994367
 H    -2.662559    -3.279307    -1.125154
 H    -3.903168    -2.558766    -0.086294
 H    -4.010355    -2.394667    -1.838672
 H    -4.174486    -0.068957     0.094707
 H    -4.193651     0.125768    -1.655525
 H    -3.034854     1.035392    -0.676478
 C     2.773025     0.647104    -2.053795
 H     1.991712     1.304681    -2.446497
 C     3.263249    -0.172009    -3.248439
 C     3.859427     1.564945    -1.488252
 H     3.496498     2.157488    -0.641096
 H     4.741447     1.013229    -1.151363
 H     4.189445     2.265073    -2.264622
 H     4.066013    -0.867452    -2.995542
 H     3.651741     0.512053    -4.013288
 H     2.453309    -0.745217    -3.709617
 C     3.279823    -1.043916     0.315664
 H     3.696846    -0.182763     0.856123
 C     4.397211    -1.702414    -0.495063
 C     2.795285    -2.059564     1.350274
 H     1.947301    -1.710957     1.936882
 H     2.519616    -3.004379     0.869099
 H     3.612483    -2.280287     2.047228
 H     4.011148    -2.505587    -1.132796
 H     5.116521    -2.158797     0.196220
 H     4.953009    -1.005088    -1.122556
 C    -1.709356    -2.022061     1.693220
 H    -2.116605    -2.943563     1.256743
 C    -2.836320    -1.296604     2.426934
 C    -0.630092    -2.423109     2.694149
 H     0.164612    -3.026461     2.248474
 H    -0.173685    -1.549838     3.168813
 H    -1.086888    -3.026892     3.487885
 H    -2.489438    -0.353138     2.859476
 H    -3.197226    -1.923408     3.251385
 H    -3.692691    -1.078906     1.784869
 H     1.304658     1.896526     0.789090
 H    -1.576173     0.888533    -2.783914
 C    -0.659519     2.004669    -1.175644
 C     0.430543     2.713138    -0.624071
 H    -1.637147     2.369419    -0.866712
 C    -0.691489     1.505417    -2.601511
 H     0.178081     0.912708    -2.890793
 H    -0.752081     2.350720    -3.304121
 H     1.364298     2.674636    -1.181828
 C     0.301148     4.016627     0.099327
 C     1.452110     4.618236     0.632739
 C    -0.909942     4.708495     0.220323
 C     1.396013     5.849897     1.274576
 C    -0.972374     5.939914     0.871931
 C     0.177184     6.517177     1.404175
 H     2.405458     4.099705     0.545367
 H    -1.817789     4.291687    -0.205932
 H     2.304905     6.290766     1.676342
 H    -1.927068     6.453534     0.953687
 H     0.127607     7.478726     1.907821

   73
 H
scf done: -1914.455059
Mn     0.179303     0.901906     0.539270
 P     1.881282    -0.269327    -0.680753
 P    -1.068244    -1.038713     0.211300
 O     1.446847     0.479530     3.125750
 O    -1.942440     2.121670     2.151061
 C     1.063324    -1.702171    -1.521768
 H     0.590895    -1.301115    -2.426295
 H     1.792799    -2.453508    -1.845772
 C     0.936098     0.526364     2.072229
 C    -1.110435     1.651894     1.482757
 C     0.007165    -2.324292    -0.611471
 H     0.486912    -2.900616     0.183014
 H    -0.615556    -3.026370    -1.176000
 C    -2.551489    -1.083763    -0.957830
 H    -2.054291    -0.961506    -1.929442
 C    -3.541318     0.068245    -0.792006
 C    -3.311354    -2.410571    -0.992642
 H    -2.661673    -3.282058    -1.117913
 H    -3.905136    -2.557984    -0.084476
 H    -4.010452    -2.404071    -1.837841
 H    -4.186879    -0.074779     0.079670
 H    -4.195961     0.121405    -1.670304
 H    -3.045856     1.033343    -0.683440
 C     2.776177     0.652124    -2.053880
 H     1.993228     1.305084    -2.451300
 C     3.272351    -0.169790    -3.244169
 C     3.858014     1.575970    -1.489390
 H     3.491067     2.170253    -0.645230
 H     4.741015     1.028359    -1.148387
 H     4.187536     2.274300    -2.267576
 H     4.078315    -0.859889    -2.987056
 H     3.658535     0.513092    -4.011231
 H     2.466145    -0.749050    -3.704291
 C     3.281945    -1.035579     0.320460
 H     3.693923    -0.175607     0.866648
 C     4.405185    -1.687776    -0.487209
 C     2.794765    -2.057416     1.347822
 H     1.943409    -1.713840     1.932477
 H     2.523287    -3.000282     0.860456
 H     3.609256    -2.279967     2.047342
 H     4.024559    -2.490039    -1.129334
 H     5.122571    -2.144161     0.206062
 H     4.961723    -0.986577    -1.109690
 C    -1.712141    -2.010618     1.688835
 H    -2.128004    -2.927569     1.251198
 C    -2.831551    -1.277658     2.426527
 C    -0.635585    -2.425334     2.687089
 H     0.154793    -3.031938     2.238123
 H    -0.173225    -1.559172     3.168404
 H    -1.097446    -3.031138     3.476371
 H    -2.474068    -0.341422     2.866015
 H    -3.200551    -1.906065     3.246147
 H    -3.684600    -1.045217     1.785199
 H     1.335347     1.847367     0.883645
 H    -1.581425     0.857201    -2.778250
 C    -0.673815     2.007832    -1.187013
 C     0.415168     2.713077    -0.641478
 H    -1.652296     2.368647    -0.876224
 C    -0.705312     1.487888    -2.604396
 H     0.173413     0.906807    -2.889013
 H    -0.779916     2.325641    -3.314479
 H     1.355513     2.657992    -1.185096
 C     0.296940     4.009688     0.089301
 C     1.458565     4.615818     0.594851
 C    -0.913783     4.696802     0.244875
 C     1.413331     5.843785     1.244393
 C    -0.964886     5.924336     0.904237
 C     0.195263     6.504531     1.410117
 H     2.411823     4.102908     0.479168
 H    -1.830712     4.278799    -0.160386
 H     2.330573     6.287139     1.623934
 H    -1.919532     6.433164     1.012787
 H     0.154276     7.463186     1.919999

   73
 TSHI
scf done: -1914.447622
Mn     0.224058     0.797137     0.608571
 P     1.910505    -0.359632    -0.588600
 P    -1.051605    -1.121385     0.225921
 O     1.344097     0.293547     3.226946
 O    -1.875162     2.192763     2.110108
 C     1.113271    -1.801647    -1.439112
 H     0.655925    -1.396783    -2.351022
 H     1.849693    -2.550568    -1.753421
 C     0.867874     0.383569     2.158755
 C    -1.054701     1.655961     1.475712
 C     0.039225    -2.423722    -0.549892
 H     0.504191    -2.988161     0.261649
 H    -0.567427    -3.134572    -1.121461
 C    -2.495931    -1.165265    -0.992053
 H    -1.966030    -1.067315    -1.949970
 C    -3.459716     0.013346    -0.863952
 C    -3.281656    -2.475618    -1.037667
 H    -2.644022    -3.360066    -1.131738
 H    -3.905529    -2.600221    -0.146277
 H    -3.954531    -2.466898    -1.903977
 H    -4.159907    -0.129156    -0.035065
 H    -4.058567     0.110673    -1.777425
 H    -2.941473     0.959080    -0.697157
 C     2.734716     0.588625    -1.980745
 H     1.891392     1.164156    -2.375990
 C     3.291896    -0.214514    -3.156527
 C     3.747496     1.599954    -1.442193
 H     3.336931     2.184117    -0.611953
 H     4.664298     1.117946    -1.089301
 H     4.032241     2.299246    -2.237236
 H     4.173837    -0.801944    -2.892876
 H     3.588753     0.480370    -3.952034
 H     2.547530    -0.893803    -3.582394
 C     3.321558    -1.090082     0.414480
 H     3.684932    -0.230487     0.994320
 C     4.485240    -1.668997    -0.389870
 C     2.840502    -2.157719     1.397928
 H     1.970177    -1.850817     1.977158
 H     2.597901    -3.088815     0.873816
 H     3.646678    -2.385955     2.105132
 H     4.150473    -2.462229    -1.067784
 H     5.208338    -2.118918     0.301702
 H     5.021626    -0.920782    -0.975293
 C    -1.757694    -2.057241     1.697046
 H    -2.220139    -2.950973     1.258702
 C    -2.839829    -1.255366     2.417532
 C    -0.715395    -2.530193     2.706860
 H     0.056574    -3.164304     2.262835
 H    -0.224755    -1.692252     3.208323
 H    -1.216221    -3.126908     3.479237
 H    -2.430963    -0.337465     2.851615
 H    -3.254687    -1.852973     3.238307
 H    -3.670045    -0.978118     1.763657
 H     1.333687     1.871264     0.848327
 H    -1.440447     0.704459    -2.703362
 C    -0.843442     2.397744    -1.478565
 C     0.242819     3.070803    -1.020615
 H    -1.814399     2.624629    -1.042033
 C    -0.880826     1.639334    -2.768954
 H     0.116894     1.423125    -3.157901
 H    -1.395305     2.253030    -3.522285
 H     1.192499     2.910419    -1.527470
 C     0.247409     4.220781    -0.096988
 C     1.477705     4.814894     0.225366
 C    -0.920142     4.805419     0.415457
 C     1.545511     5.934268     1.047581
 C    -0.853588     5.922824     1.242061
 C     0.377372     6.491761     1.565705
 H     2.391896     4.382980    -0.175764
 H    -1.892329     4.391948     0.165985
 H     2.511488     6.373518     1.282545
 H    -1.771578     6.357001     1.629552
 H     0.424529     7.366870     2.208035

   73
 I
scf done: -1914.462921
Mn     0.653697     0.358949     1.130027
 P     2.051491    -0.810476    -0.340209
 P    -0.826520    -1.327704     0.712184
 O     1.886487    -0.481376     3.618148
 O    -1.015602     2.105181     2.791735
 C     1.127819    -2.284134    -1.013501
 H     0.627719    -1.953602    -1.930247
 H     1.816263    -3.086172    -1.302961
 C     1.373897    -0.196447     2.603351
 C    -0.387056     1.404855     2.101885
 C     0.087150    -2.776555    -0.008400
 H     0.577682    -3.293743     0.821899
 H    -0.605438    -3.488119    -0.474170
 C    -1.976630    -0.886057    -0.702097
 H    -1.309142    -0.947557    -1.573214
 C    -2.457313     0.561978    -0.609678
 C    -3.128118    -1.861952    -0.927044
 H    -2.785581    -2.898961    -1.007463
 H    -3.866770    -1.810589    -0.120487
 H    -3.646806    -1.614692    -1.861197
 H    -3.106945     0.725909     0.256202
 H    -3.029094     0.826733    -1.507559
 H    -1.615439     1.258543    -0.528695
 C     2.418048     0.227611    -1.859163
 H     1.457501     0.747910    -1.994774
 C     2.722681    -0.515616    -3.160280
 C     3.476558     1.293057    -1.572324
 H     3.248383     1.862833    -0.666814
 H     4.472902     0.853997    -1.455711
 H     3.527439     1.996687    -2.411564
 H     3.688563    -1.025892    -3.129964
 H     2.761226     0.207908    -3.983866
 H     1.957665    -1.254080    -3.415626
 C     3.660423    -1.514362     0.300419
 H     4.124475    -0.671646     0.829803
 C     4.628211    -2.025480    -0.764782
 C     3.382987    -2.628309     1.312561
 H     2.689127    -2.327980     2.100089
 H     2.978451    -3.517679     0.816413
 H     4.322907    -2.923743     1.793076
 H     4.171029    -2.804621    -1.385083
 H     5.501397    -2.471995    -0.273418
 H     4.993677    -1.233533    -1.421687
 C    -1.891305    -2.116730     2.024732
 H    -2.441951    -2.923907     1.523175
 C    -2.892536    -1.127274     2.617326
 C    -1.036866    -2.728209     3.134701
 H    -0.342724    -3.490057     2.767694
 H    -0.454664    -1.961639     3.655881
 H    -1.688906    -3.209134     3.873463
 H    -2.381485    -0.287675     3.099654
 H    -3.497715    -1.629964     3.381163
 H    -3.578369    -0.720783     1.869094
 H     1.703471     1.537332     0.998863
 H    -0.717768     1.751334    -3.990256
 C    -0.740413     3.478946    -2.714144
 C     0.105821     3.974910    -1.798872
 H    -1.816053     3.585271    -2.570056
 C    -0.316506     2.772835    -3.958230
 H     0.773282     2.718498    -4.043762
 H    -0.704656     3.281740    -4.850186
 H     1.176442     3.845609    -1.966454
 C    -0.240385     4.690039    -0.563452
 C     0.788526     5.023868     0.331495
 C    -1.551829     5.069744    -0.230126
 C     0.522329     5.705085     1.516186
 C    -1.817982     5.748931     0.953016
 C    -0.783560     6.071360     1.833129
 H     1.810633     4.741276     0.089254
 H    -2.372106     4.840743    -0.904867
 H     1.337892     5.950382     2.191312
 H    -2.839904     6.034457     1.188835
 H    -0.995918     6.604631     2.755624

   54
 J
scf done: -1565.895764
Mn    -0.981639    -1.525780    -0.350727
 P     0.985143    -1.700780    -1.600211
 P    -1.429050    -3.601889    -1.184000
 O     0.184982    -2.024123     2.258366
 O    -3.512400    -1.128811     1.075611
 C     0.945714    -3.299626    -2.558783
 H     0.462122    -3.076011    -3.516555
 H     1.958083    -3.651292    -2.787801
 C    -0.273179    -1.876121     1.190050
 C    -2.523684    -1.289806     0.476245
 C     0.135821    -4.364193    -1.817681
 H     0.682830    -4.726600    -0.940478
 H    -0.059240    -5.227836    -2.462281
 C    -2.485021    -3.345908    -2.717237
 H    -2.138457    -2.364580    -3.074987
 C    -3.959820    -3.196590    -2.340744
 C    -2.301973    -4.339770    -3.862718
 H    -1.265756    -4.396122    -4.208624
 H    -2.621473    -5.349742    -3.591120
 H    -2.912202    -4.021999    -4.717053
 H    -4.391436    -4.151690    -2.022528
 H    -4.531329    -2.851579    -3.210142
 H    -4.111382    -2.470934    -1.535243
 C     1.069768    -0.380101    -2.928929
 H     0.011814    -0.310438    -3.224697
 C     1.875422    -0.703225    -4.187851
 C     1.469571     0.977177    -2.349370
 H     0.874681     1.236193    -1.468572
 H     2.526802     1.001927    -2.065811
 H     1.314699     1.758415    -3.102530
 H     2.949990    -0.744301    -3.993639
 H     1.707826     0.086118    -4.930719
 H     1.578470    -1.649046    -4.649420
 C    -2.249906    -4.922259    -0.156684
 H    -3.227057    -4.485633     0.090563
 C    -1.484607    -5.123958     1.151529
 C    -2.473081    -6.257143    -0.863986
 H    -3.129281    -6.165293    -1.732818
 H    -1.528485    -6.703625    -1.193501
 H    -2.944214    -6.964693    -0.170870
 H    -0.477957    -5.520006     0.974245
 H    -2.015451    -5.849456     1.778903
 H    -1.387910    -4.195895     1.720104
 C     2.620045    -1.738608    -0.692716
 H     2.559068    -0.884720    -0.005111
 C     3.865299    -1.587042    -1.563889
 C     2.736060    -3.020146     0.136297
 H     1.866563    -3.201811     0.770931
 H     2.880150    -3.892973    -0.510265
 H     3.614126    -2.950937     0.788839
 H     3.918959    -2.368449    -2.330284
 H     4.758420    -1.686913    -0.934886
 H     3.922624    -0.615473    -2.058672
 H    -0.638554     0.019590    -0.227346

   54
 TSJK
scf done: -1565.881951
Mn    -0.982616    -1.517015    -0.391167
 P     0.999172    -1.676089    -1.628236
 P    -1.436337    -3.577591    -1.151900
 O     0.244416    -2.087083     2.188857
 O    -3.546022    -1.196542     0.980874
 C     0.904836    -3.263501    -2.592683
 H     0.407085    -3.015246    -3.537386
 H     1.908812    -3.622929    -2.845216
 C    -0.235229    -1.966457     1.128261
 C    -2.538888    -1.328226     0.409253
 C     0.101583    -4.332236    -1.851034
 H     0.669102    -4.724322    -1.000646
 H    -0.126219    -5.176598    -2.509858
 C    -2.559949    -3.312269    -2.635022
 H    -2.260274    -2.306342    -2.965031
 C    -4.028335    -3.236277    -2.214886
 C    -2.375685    -4.262460    -3.817719
 H    -1.353834    -4.257785    -4.207123
 H    -2.636827    -5.294613    -3.566994
 H    -3.035509    -3.947766    -4.635325
 H    -4.413349    -4.217906    -1.918699
 H    -4.633891    -2.887526    -3.059227
 H    -4.191486    -2.542388    -1.385030
 C     1.178048    -0.374111    -2.960239
 H     0.144978    -0.343772    -3.335677
 C     2.088783    -0.676734    -4.149740
 C     1.477224     0.992159    -2.346042
 H     0.780495     1.230373    -1.534948
 H     2.495648     1.045887    -1.947151
 H     1.381129     1.773504    -3.108741
 H     3.148746    -0.623906    -3.892036
 H     1.907542     0.068528    -4.933875
 H     1.894456    -1.660368    -4.587781
 C    -2.216092    -4.909417    -0.108360
 H    -3.200302    -4.495249     0.148340
 C    -1.438626    -5.107772     1.192333
 C    -2.417606    -6.243386    -0.825258
 H    -3.060662    -6.155064    -1.704179
 H    -1.464017    -6.680520    -1.140885
 H    -2.893012    -6.956638    -0.141338
 H    -0.411775    -5.442614     1.005474
 H    -1.929565    -5.880037     1.795970
 H    -1.395319    -4.194876     1.790131
 C     2.612176    -1.785121    -0.676078
 H     2.529618    -0.985353     0.071926
 C     3.885605    -1.563716    -1.489245
 C     2.715504    -3.122909     0.060134
 H     1.824744    -3.366653     0.641739
 H     2.902518    -3.941862    -0.643342
 H     3.563904    -3.089017     0.753382
 H     3.970557    -2.283557    -2.310833
 H     4.756148    -1.709008    -0.837760
 H     3.954064    -0.556203    -1.904046
 H    -1.318460    -0.118922    -1.209234

   54
 K
scf done: -1565.888624
Mn    -0.910028    -1.498396    -0.326444
 P     1.040759    -1.673789    -1.610174
 P    -1.459693    -3.522076    -1.167066
 O     0.266142    -2.218926     2.269212
 O    -3.555599    -1.155074     0.886704
 C     0.896058    -3.242180    -2.591426
 H     0.385181    -2.974404    -3.524309
 H     1.887133    -3.621830    -2.864660
 C    -0.177794    -2.010864     1.208092
 C    -2.503517    -1.289647     0.400244
 C     0.084219    -4.295707    -1.836630
 H     0.645641    -4.669987    -0.974215
 H    -0.136892    -5.153654    -2.479778
 C    -2.573726    -3.351303    -2.674432
 H    -2.256704    -2.376991    -3.065161
 C    -4.039938    -3.220014    -2.262654
 C    -2.397655    -4.371921    -3.797874
 H    -1.373527    -4.395556    -4.181912
 H    -2.670085    -5.388060    -3.500499
 H    -3.049380    -4.093285    -4.635224
 H    -4.444350    -4.168371    -1.892572
 H    -4.642272    -2.923487    -3.129227
 H    -4.186058    -2.462752    -1.485960
 C     1.186004    -0.345568    -2.916054
 H     0.158301    -0.352196    -3.303469
 C     2.120408    -0.580587    -4.101626
 C     1.415630     1.012867    -2.255950
 H     0.676443     1.207988    -1.469732
 H     2.412833     1.084337    -1.807880
 H     1.329881     1.814353    -2.998812
 H     3.173272    -0.449843    -3.843667
 H     1.886118     0.147755    -4.887706
 H     1.998099    -1.577359    -4.537096
 C    -2.241226    -4.848442    -0.105028
 H    -3.224048    -4.428584     0.149153
 C    -1.469552    -5.041626     1.199507
 C    -2.455020    -6.192754    -0.799488
 H    -3.130572    -6.121649    -1.654571
 H    -1.510248    -6.627697    -1.143746
 H    -2.900480    -6.901636    -0.090984
 H    -0.437482    -5.364732     1.020215
 H    -1.956037    -5.821223     1.797654
 H    -1.440283    -4.131609     1.800876
 C     2.682108    -1.806890    -0.709480
 H     2.622186    -1.015404     0.050149
 C     3.940803    -1.583486    -1.543858
 C     2.784460    -3.151144     0.014246
 H     1.903140    -3.382605     0.616109
 H     2.938427    -3.968989    -0.698637
 H     3.650095    -3.137768     0.686671
 H     3.997271    -2.279901    -2.387904
 H     4.824741    -1.758030    -0.917897
 H     4.012329    -0.565106    -1.931421
 H    -1.502008    -0.740700    -1.630406

   73
 TSGL
scf done: -1914.451127
Mn     0.092972     0.450206     1.161405
 P     1.749139    -0.175726    -0.462831
 P    -1.052070    -1.378226     0.450886
 O     1.596228    -0.528708     3.478342
 O    -1.993565     1.175932     3.076550
 C     0.813981    -1.245773    -1.648410
 H     0.187721    -0.577022    -2.249462
 H     1.481564    -1.773351    -2.338277
 C     1.017250    -0.247659     2.499311
 C    -1.177964     0.868851     2.301723
 C    -0.062169    -2.233145    -0.876986
 H     0.554930    -2.995972    -0.396730
 H    -0.736469    -2.758734    -1.561751
 C    -2.638885    -1.070299    -0.521507
 H    -2.236838    -0.636773    -1.448255
 C    -3.589302    -0.042811     0.087433
 C    -3.407518    -2.339070    -0.893388
 H    -2.775966    -3.117175    -1.333281
 H    -3.916962    -2.768133    -0.024004
 H    -4.179688    -2.091905    -1.631844
 H    -4.069486    -0.414859     0.997536
 H    -4.387464     0.185421    -0.629464
 H    -3.078479     0.889351     0.331141
 C     2.549565     1.192774    -1.482085
 H     1.818030     2.002286    -1.405320
 C     2.737048     0.909132    -2.972057
 C     3.826358     1.723303    -0.826203
 H     3.677640     1.955628     0.234377
 H     4.665807     1.026719    -0.901333
 H     4.130361     2.649631    -1.327445
 H     3.442104     0.097243    -3.168651
 H     3.126512     1.808926    -3.464281
 H     1.790774     0.656257    -3.460232
 C     3.240007    -1.215477     0.043256
 H     3.814454    -0.517747     0.667760
 C     4.125550    -1.675214    -1.116900
 C     2.915242    -2.435165     0.904162
 H     2.229227    -2.217402     1.720984
 H     2.491453    -3.245013     0.301697
 H     3.844153    -2.817898     1.344091
 H     3.580677    -2.340465    -1.795863
 H     4.971839    -2.247937    -0.717847
 H     4.539340    -0.856264    -1.706490
 C    -1.512661    -2.800359     1.583032
 H    -1.977192    -3.548688     0.927796
 C    -2.531784    -2.376582     2.639373
 C    -0.311402    -3.451403     2.262118
 H     0.425126    -3.836248     1.552388
 H     0.193980    -2.754537     2.937148
 H    -0.657351    -4.300187     2.864517
 H    -2.121274    -1.605931     3.300369
 H    -2.793640    -3.239481     3.263382
 H    -3.458377    -1.992407     2.206111
 H    -0.066256     3.190782     1.715111
 H    -1.691851     1.482246    -1.826231
 C    -0.725845     2.030397     0.022345
 C     0.282634     2.993961     0.692785
 H    -1.713932     2.327506     0.397395
 C    -0.843657     2.094556    -1.496994
 H     0.029718     1.729309    -2.044077
 H    -1.040328     3.114283    -1.866048
 H     1.281782     2.522147     0.810363
 C     0.484306     4.341478     0.033812
 C    -0.612075     5.198514    -0.140775
 C     1.737423     4.781072    -0.402136
 C    -0.459590     6.447925    -0.733976
 C     1.895168     6.033002    -0.998217
 C     0.797191     6.871446    -1.168449
 H    -1.595698     4.877357     0.195846
 H     2.603930     4.139708    -0.263360
 H    -1.324167     7.095759    -0.855989
 H     2.881308     6.352421    -1.326299
 H     0.917115     7.846913    -1.632097

   73
 L
scf done: -1914.456766
Mn    -0.122624     0.640974     1.097295
 P     1.585150     0.088206    -0.539781
 P    -1.077112    -1.333315     0.453644
 O     1.555372     0.053552     3.419356
 O    -2.224191     1.046357     3.089294
 C     0.711497    -1.079127    -1.681647
 H    -0.001365    -0.482081    -2.260606
 H     1.399422    -1.546062    -2.393978
 C     0.918841     0.188113     2.443430
 C    -1.408606     0.867718     2.274365
 C    -0.030625    -2.132554    -0.864701
 H     0.677711    -2.803741    -0.371783
 H    -0.653710    -2.754414    -1.515890
 C    -2.718532    -1.251075    -0.476051
 H    -2.403920    -0.772647    -1.414566
 C    -3.792532    -0.363861     0.151466
 C    -3.321516    -2.613944    -0.821673
 H    -2.608002    -3.305051    -1.280230
 H    -3.741636    -3.101298     0.064572
 H    -4.143227    -2.476611    -1.534970
 H    -4.228909    -0.818202     1.045751
 H    -4.608639    -0.219111    -0.566948
 H    -3.411322     0.619473     0.426111
 C     2.312251     1.438596    -1.655636
 H     1.627746     2.274944    -1.487976
 C     2.303999     1.139809    -3.155300
 C     3.687177     1.935194    -1.203787
 H     3.725358     2.149171    -0.131703
 H     4.487526     1.227040    -1.436830
 H     3.916511     2.869524    -1.729184
 H     2.963233     0.309084    -3.424075
 H     2.655283     2.025107    -3.699600
 H     1.302816     0.905635    -3.528558
 C     3.154005    -0.848098    -0.053995
 H     3.772691    -0.053745     0.382127
 C     3.902538    -1.449185    -1.245797
 C     3.008145    -1.931890     1.010803
 H     2.469315    -1.599614     1.896335
 H     2.511422    -2.821256     0.612959
 H     4.009333    -2.245512     1.332096
 H     3.357648    -2.303681    -1.662032
 H     4.877686    -1.823346    -0.910490
 H     4.085450    -0.741775    -2.056114
 C    -1.345214    -2.758384     1.647441
 H    -1.695689    -3.589052     1.020554
 C    -2.417379    -2.453209     2.692183
 C    -0.066793    -3.205168     2.349411
 H     0.708280    -3.533877     1.653795
 H     0.348305    -2.407516     2.973160
 H    -0.295316    -4.053253     3.006369
 H    -2.129579    -1.606962     3.323924
 H    -2.545126    -3.323303     3.347427
 H    -3.391729    -2.231081     2.251519
 H    -0.878412     3.292855     1.513473
 H    -1.735547     1.225313    -2.084236
 C    -1.159913     1.979640    -0.153056
 C    -0.289816     2.868575     0.692116
 H    -2.196955     2.085521     0.170060
 C    -1.146559     2.051558    -1.668072
 H    -0.154178     1.989011    -2.116517
 H    -1.605909     2.973805    -2.056147
 H     0.532104     2.252152     1.281584
 C     0.520568     4.008782     0.115322
 C    -0.096722     4.955375    -0.713349
 C     1.849466     4.228043     0.491818
 C     0.603947     6.067632    -1.172901
 C     2.553082     5.341813     0.036687
 C     1.934235     6.263660    -0.804449
 H    -1.140166     4.827849    -0.986728
 H     2.337821     3.516428     1.154188
 H     0.105655     6.787725    -1.817007
 H     3.585812     5.488583     0.342593
 H     2.480269     7.131881    -1.163363

   73
 TSLM
scf done: -1914.443652
Mn    -0.009172     0.685750     1.093701
 P     1.591077     0.085694    -0.579155
 P    -1.101823    -1.250471     0.453535
 O     1.811970    -0.049704     3.241707
 O    -1.841490     1.169569     3.323121
 C     0.720662    -1.098704    -1.710568
 H     0.086665    -0.495175    -2.367134
 H     1.426265    -1.635440    -2.354262
 C     1.082888     0.141648     2.344652
 C    -1.152411     0.966217     2.401678
 C    -0.138365    -2.081296    -0.914774
 H     0.493891    -2.838217    -0.442690
 H    -0.816402    -2.617966    -1.586206
 C    -2.809813    -1.112847    -0.339516
 H    -2.575659    -0.545428    -1.248349
 C    -3.839745    -0.304119     0.459848
 C    -3.439719    -2.437630    -0.771891
 H    -2.780710    -3.052944    -1.391399
 H    -3.748873    -3.035410     0.092060
 H    -4.341710    -2.234560    -1.362392
 H    -4.410420    -0.947172     1.136617
 H    -4.562072     0.156506    -0.224114
 H    -3.398671     0.491244     1.064158
 C     2.261773     1.461259    -1.676205
 H     1.473653     2.214354    -1.603260
 C     2.436123     1.140818    -3.160333
 C     3.504388     2.121434    -1.074635
 H     3.373983     2.345168    -0.011103
 H     4.405634     1.512045    -1.183704
 H     3.689855     3.072493    -1.587138
 H     3.200756     0.382739    -3.348783
 H     2.739951     2.051531    -3.691507
 H     1.503673     0.795541    -3.617224
 C     3.169722    -0.824644    -0.089003
 H     3.699973    -0.081892     0.522454
 C     4.070225    -1.228271    -1.258738
 C     2.946879    -2.062548     0.776029
 H     2.295754    -1.881254     1.628289
 H     2.529235    -2.885867     0.187170
 H     3.913462    -2.405530     1.164895
 H     3.570102    -1.943591    -1.921120
 H     4.963611    -1.728648    -0.865012
 H     4.412053    -0.388989    -1.864547
 C    -1.347725    -2.680369     1.651082
 H    -1.765723    -3.489718     1.037214
 C    -2.345534    -2.345284     2.758529
 C    -0.055886    -3.190913     2.280174
 H     0.675522    -3.528454     1.542728
 H     0.413673    -2.425875     2.906395
 H    -0.286214    -4.047572     2.925325
 H    -1.996711    -1.505917     3.368636
 H    -2.456039    -3.210403     3.423459
 H    -3.338377    -2.097302     2.379048
 H    -0.960584     3.121713     1.389579
 H    -1.569458     0.870062    -2.188189
 C    -1.238799     1.921724    -0.324412
 C    -0.465988     2.786873     0.478443
 H    -2.227261     1.721845     0.075552
 C    -1.228311     1.846213    -1.831649
 H    -0.258780     2.038839    -2.291491
 H    -1.931775     2.581027    -2.250552
 H     0.860232     1.925488     1.386271
 C     0.458313     3.874858     0.008813
 C     0.176282     4.606715    -1.153131
 C     1.517911     4.317968     0.814601
 C     0.946015     5.712545    -1.513939
 C     2.279586     5.428145     0.464942
 C     2.003566     6.127342    -0.709784
 H    -0.665279     4.326061    -1.776843
 H     1.747996     3.777315     1.730132
 H     0.706416     6.256595    -2.424064
 H     3.094312     5.745968     1.110536
 H     2.601653     6.990526    -0.989057

   73
 M
scf done: -1914.458298
Mn     0.543802     0.170171     1.362839
 P     1.812695    -0.514842    -0.479175
 P    -0.822087    -1.575724     0.798763
 O     1.956307    -1.137121     3.536782
 O    -1.009478     1.589323     3.405555
 C     0.966204    -1.972571    -1.273872
 H     0.270476    -1.580501    -2.024069
 H     1.680633    -2.612553    -1.803694
 C     1.381922    -0.645973     2.640396
 C    -0.433265     1.000823     2.578473
 C     0.195488    -2.754994    -0.211900
 H     0.894682    -3.231730     0.482538
 H    -0.412724    -3.548583    -0.659794
 C    -2.197383    -1.090550    -0.382281
 H    -1.697952    -0.403138    -1.079856
 C    -3.294793    -0.306244     0.337333
 C    -2.792504    -2.241386    -1.189543
 H    -2.054292    -2.726746    -1.834571
 H    -3.234715    -3.007593    -0.542569
 H    -3.592422    -1.862010    -1.837037
 H    -3.878433    -0.955083     0.999658
 H    -3.990932     0.117588    -0.395855
 H    -2.893617     0.517754     0.936212
 C     1.760763     0.845432    -1.769388
 H     0.758138     1.266755    -1.601383
 C     1.838980     0.418896    -3.235203
 C     2.773645     1.948785    -1.459234
 H     2.722933     2.269775    -0.414719
 H     3.799136     1.627492    -1.668954
 H     2.569177     2.823112    -2.087982
 H     2.816657     0.004796    -3.495286
 H     1.675526     1.296954    -3.871946
 H     1.077314    -0.319024    -3.501933
 C     3.592728    -1.040329    -0.271072
 H     4.051429    -0.197709     0.263211
 C     4.361225    -1.281921    -1.568778
 C     3.680401    -2.280743     0.619664
 H     3.169653    -2.152436     1.576236
 H     3.258033    -3.158815     0.117862
 H     4.732898    -2.502828     0.830861
 H     3.885949    -2.055121    -2.182852
 H     5.371939    -1.634098    -1.328789
 H     4.465985    -0.379478    -2.174487
 C    -1.656683    -2.664124     2.074493
 H    -2.533405    -3.099981     1.576996
 C    -2.128252    -1.848722     3.277983
 C    -0.752435    -3.804687     2.541876
 H    -0.524594    -4.515758     1.743184
 H     0.193504    -3.426587     2.946100
 H    -1.252588    -4.359659     3.344427
 H    -1.273603    -1.472053     3.849524
 H    -2.722114    -2.485935     3.944344
 H    -2.744646    -0.990796     2.998552
 H    -1.823285     3.519702     0.788294
 H    -1.699030     2.157334    -3.136160
 C    -1.958152     3.114843    -1.244499
 C    -1.389768     3.727561    -0.190160
 H    -2.830968     2.499593    -1.026376
 C    -1.544605     3.142006    -2.680833
 H    -0.497068     3.423984    -2.815737
 H    -2.154547     3.849272    -3.259504
 H     1.530986     1.407985     1.379143
 C    -0.230133     4.630771    -0.154009
 C     0.134224     5.472979    -1.217820
 C     0.537278     4.686642     1.022504
 C     1.247648     6.303831    -1.120787
 C     1.651444     5.513570     1.117317
 C     2.016858     6.321641     0.041197
 H    -0.473565     5.504642    -2.116034
 H     0.252945     4.064183     1.867597
 H     1.507833     6.949905    -1.955234
 H     2.232723     5.530662     2.035441
 H     2.884576     6.971591     0.113520
